# Supplementary material for: Estimating Cell Depth from Somatic Mutations
Source: PLoS Comput Biol. 2008 May 9;4(5):e1000058. doi: 10.1371/journal.pcbi.1000058 (PMC2275312; doi:10.1371/journal.pcbi.1000058)
Supplement: Table S3 — Table of identifiers of mouse CCT nodes (0.05 MB XLS) [file pcbi.1000058.s004.xls]

## Sheet: Sheet1
MTC
Locus index	1		2		3		4		5		6		7		8		9		10		11		12		13		14		15		16		17		18		19		20		21		22		23		24		25
Locus name	ABI73		ABI81		ABI65		ABI2		ABI10		ABI89		Barvaz		2924		382		D2Mit66		D2Mit411		D1Mit1001		D2Mit100		D1Mit426		2621		3464		2454		1663		2462		6231		1053		2492		ABI8		ABI16		ABI24
Fluorescence	FAM		NED		VIC		FAM		NED		VIC		FAM		NED		VIC		PET		FAM		NED		VIC		PET		FAM		NED		VIC		PET		FAM		NED		VIC		PET		FAM		NED		VIC
M (in bps)	196.62	200.59	211.6	213.53	190.95	192.8	93.85	95.84	85.75	87.76	211.15	221.58	271.41	271.41	397.3	403.23	234.21	277.58	250.7	252.73	94.8	98.82	130.47	130.47	99.54	108.98	84.47	88.67	167.2	169.1	174.15	174.15	230.61	230.61	142.05	152.55	242.9	288.25	483.27	486.06	486.17	486.17	371.8	376.59	119.63	121.72	131.68	138.07	127.3
M1	0	0	0	0	0	0	-1	-1	0	0	0	X	X	X	X	X	X	X	X	X	0	0	-1	0	0	1	0	0	-3	1	-4	-1	0	X	X	X	0	0	0	0	0	X	0	0	-1	X	-2	0	0
M2	0	0	-1	-1	0	0	0	0	0	0	NCNN	X	X	X	X	X	X	-1	X	X	0	0	-1	0	0	0	0	0	0	X	0	X	0	X	X	X	0	0	0	0	0	X	X	0	0	0	-2	0	-2
M3	0	0	0	0	0	0	-1	-1	0	0	0	0	-2	0	X	X	X	-1	X	X	0	0	-1	0	0	0	0	0	-3	1	-4	-1	0	X	X	X	0	0	0	X	0	X	0	0	0	X	-2	0	-1
M4	0	0	0	1	0	0	0	0	0	0	0	1	X	X	X	X	1	X	X	X	0	1	0	X	-1	1	1	0	-1	X	0	X	0	0	X	X	0	0	0	0	0	X	X	0	-1	0	0	-1	0
M5	0	0	0	1	0	0	0	0	0	0	0	0	-1	0	0	0	0	X	X	X	0	0	0	X	0	0	0	0	0	X	0	X	0	0	X	X	0	0	0	0	0	X	0	0	0	0	0	-1	0
M6	0	0	0	0	0	0	-1	-1	0	0	0	0	-2	0	0	0	X	0	X	X	0	0	-1	0	0	0	0	0	-3	0	-4	-1	0	X	X	X	0	0	X	X	-1	X	0	0	0	X	-2	-1	0
M7	0	0	0	2	0	0	X	0	0	0	0	0	-1	0	0	0	1	0	X	X	0	0	0	X	0	1	0	0	0	1	-1	0	0	X	X	X	0	0	0	0	0	X	0	0	-1	0	0	-1	0
M8	0	-1	0	1	0	0	0	0	0	0	0	0	-1	0	0	0	X	0	X	X	0	0	0	X	0	0	0	0	-1	X	-1	0	0	X	X	X	0	0	0	0	0	X	0	0	-1	-1	0	-1	0
M9	0	0	0	1	0	0	0	0	0	0	0	X	-1	X	0	0	1	0	X	X	0	0	0	X	0	0	0	0	0	X	0	X	0	X	X	X	0	0	0	0	0	X	0	0	0	0	0	-2	0
M10	0	0	0	1	0	0	0	-1	0	0	0	0	-1	0	0	0	0	0	X	X	0	0	-1	0	0	0	0	0	-1	0	0	X	0	X	X	X	0	0	0	X	0	X	0	0	0	0	1	-1	0
LEGEND
Analyzed values:
-4
-3
-2
-1
0
1
2
Non-analyzed values:
X = No signal
NSD = No sizing data
PS = Problematic signal
NCNN = NC not negative
[truncated: 151 more columns]
